# Supplementary material for: Aldosterone: From Essential Tubular Regulator to Pathological Driver—Physiology, Disease, and Therapeutic Advances
Source: Int J Mol Sci. 2025 Sep 10;26(18):8829. doi: 10.3390/ijms26188829 (PMC12469253; doi:10.3390/ijms26188829)
Supplement: Supplementary file 1 [file ijms-26-08829-s001.zip]

Archive with 1 entries (1 files):
- ijms-3808141-supplementary.pdf
